# Supplementary material for: Antimicrobial Peptides: Identification of two Beta-Defensins in a Teleost Fish, the European Sea Bass (Dicentrarchus labrax)
Source: Pharmaceuticals (Basel). 2021 Jun 14;14(6):566. doi: 10.3390/ph14060566 (PMC8231796; doi:10.3390/ph14060566)
Supplement: Supplementary file 1 [file pharmaceuticals-14-00566-s001.zip]

Archive with 4 entries (4 files):
- Supplementary Figure1.pdf
- Supplementary Table1.pdf
- Supplementary Table2.pdf
- Supplementary Table3.pdf
